# Supplementary material for: Lectotypification of ten names of Carex hybrids (Cyperaceae), with notes on their morphology, habitat, and distribution
Source: PhytoKeys. 2026 Mar 24;272:53–69. doi: 10.3897/phytokeys.272.189738 (PMC13040260; doi:10.3897/phytokeys.272.189738)
Supplement: XML Treatment for Carex × beckmanniana [file phytokeys.272.189738-treatment1.xml]

<!DOCTYPE tp:taxon-treatment
  PUBLIC "-//TaxonX//DTD Taxonomic Treatment Publishing DTD v0 20100105//EN" "tax-treatment-NSO.dtd">
<tp:taxon-treatment xmlns:tp="http://www.plazi.org/taxpub"><tp:treatment-meta><kwd-group><label>Taxon classification</label><kwd>
              <named-content content-type="kingdom">Plantae</named-content>
            </kwd><kwd>
              <named-content content-type="order">Poales</named-content>
            </kwd><kwd>
              <named-content content-type="family">Cyperaceae</named-content>
            </kwd></kwd-group><mixed-citation publication-type="journal"><person-group><name><surname>Więcław</surname><given-names>Helena</given-names></name><name><surname>Koopman</surname><given-names>Jacob</given-names></name></person-group><article-title>Lectotypification of ten names of <italic><tp:taxon-name><tp:taxon-name-part taxon-name-part-type="genus" reg="Carex">Carex</tp:taxon-name-part></tp:taxon-name></italic> hybrids (<tp:taxon-name><tp:taxon-name-part taxon-name-part-type="family" reg="Cyperaceae">Cyperaceae</tp:taxon-name-part></tp:taxon-name>), with notes on their morphology, habitat, and distribution</article-title><source>PhytoKeys</source><day>24</day><month>03</month><year>2026</year><volume>272</volume><fpage>53</fpage><lpage>69</lpage><pub-id pub-id-type="doi">10.3897/phytokeys.272.189738</pub-id></mixed-citation></tp:treatment-meta><tp:nomenclature><tp:taxon-name><object-id xmlns:xlink="http://www.w3.org/1999/xlink" content-type="arpha" xlink:type="simple">C6F23BD0-58E3-54FE-BCFF-B35458B4958A</object-id>
                		<tp:taxon-name-part taxon-name-part-type="genus" reg="Carex">Carex</tp:taxon-name-part> <tp:taxon-name-part taxon-name-part-type="hybrid-sign">×</tp:taxon-name-part> <tp:taxon-name-part taxon-name-part-type="species" reg="beckmanniana">beckmanniana</tp:taxon-name-part>
                	</tp:taxon-name><tp:taxon-authority>Figert, Deutsche Bot. Monatsschr. 7: 185 (1889) [ C. riparia × C. rostrata]</tp:taxon-authority><tp:nomenclature-citation-list><tp:nomenclature-citation><tp:taxon-name><tp:taxon-name-part taxon-name-part-type="genus" reg="Carex"/> <tp:taxon-name-part taxon-name-part-type="hybrid-sign"/> <tp:taxon-name-part taxon-name-part-type="species" reg="superriparia"/></tp:taxon-name><comment> = <tp:taxon-name><tp:taxon-name-part taxon-name-part-type="genus" reg="Carex">Carex</tp:taxon-name-part> <tp:taxon-name-part taxon-name-part-type="hybrid-sign">×</tp:taxon-name-part> <tp:taxon-name-part taxon-name-part-type="species" reg="superriparia">superriparia</tp:taxon-name-part></tp:taxon-name> Hübl, Verh. Zool.-Bot. Ges. Wien 82: 22, 56 (1932).</comment></tp:nomenclature-citation></tp:nomenclature-citation-list></tp:nomenclature><tp:treatment-sec sec-type="Lectotype designated here"><title>Lectotype designated here.</title><p>Poland. Flora von Schlesien. Lüben: Krummlinde, l. cl., 4.6.1889. Leg. E. Figert (B barcode B 10 1334754; isolectotype: GLM barcode GLM-P-0109033) (for image see JACQ Virtual Herbaria; available on <ext-link xmlns:xlink="http://www.w3.org/1999/xlink" xlink:href="http://herbarium.bgbm.org/object/B101334754" ext-link-type="uri" xlink:type="simple">http://herbarium.bgbm.org/object/B101334754</ext-link>).</p></tp:treatment-sec><tp:treatment-sec sec-type="Morphology"><title>Morphology.</title><p>This hybrid is more or less intermediate between its parental species, especially in leaf width and distribution of stomata, as well as in length of ligule and utricle (<xref ref-type="bibr" rid="B17">Jermy et al. 2007</xref>). <italic><tp:taxon-name><tp:taxon-name-part taxon-name-part-type="genus" reg="Carex">Carex</tp:taxon-name-part> <tp:taxon-name-part taxon-name-part-type="hybrid-sign">×</tp:taxon-name-part> <tp:taxon-name-part taxon-name-part-type="species" reg="beckmanniana">beckmanniana</tp:taxon-name-part></tp:taxon-name></italic> has leaves 7–10 mm wide, blue-green, with long, needle-shaped tip. The ligule is 2–5 mm long with a rounded apex, like in <italic><tp:taxon-name><tp:taxon-name-part taxon-name-part-type="genus" reg="Carex">C.</tp:taxon-name-part> <tp:taxon-name-part taxon-name-part-type="species" reg="riparia">riparia</tp:taxon-name-part></tp:taxon-name></italic>. The stomata in this hybrid are located on both sides of the leaves (amphistomous). The inflorescence is up to 20 cm long with 1–3 male and 2–4 female spikes. The lowest bract is as long as or slightly longer than the inflorescence. The utricles are yellow-green, glabrous, veined, flat, and empty (i.e. with undeveloped nuts), 5.5–6.5 mm long, and gradually tapering into a <italic>ca</italic> 1.5 mm long bifid beak.</p></tp:treatment-sec><tp:treatment-sec sec-type="Habitat"><title>Habitat.</title><p>Swamps, fens, edges of lakes, along slow-flowing rivers and canals.</p></tp:treatment-sec><tp:treatment-sec sec-type="Distribution"><title>Distribution.</title><p>Widespread in Europe and known from Belgium, Denmark, Estonia, Finland, France, Germany, Great Britain, Italy, Latvia, Netherlands, Norway, Poland, Sweden, and Switzerland (<xref ref-type="bibr" rid="B19">Koopman 2022</xref>).</p></tp:treatment-sec><ref-list><ref id="B17"><mixed-citation xmlns:xlink="http://www.w3.org/1999/xlink" xlink:type="simple">Jermy AC, Simpson DA, Foley MJY, Porter MS (2007) Sedges of the British Isles. Ed. 3. BSBI Handbook No. 1, Botanical Society of the British Isles, London, 554 pp.</mixed-citation></ref><ref id="B19"><mixed-citation xmlns:xlink="http://www.w3.org/1999/xlink" xlink:type="simple">Koopman J (2022) <italic><tp:taxon-name><tp:taxon-name-part taxon-name-part-type="genus">Carex</tp:taxon-name-part></tp:taxon-name></italic> Europaea. The Genus <italic><tp:taxon-name><tp:taxon-name-part taxon-name-part-type="genus">Carex</tp:taxon-name-part></tp:taxon-name></italic> L. (<tp:taxon-name><tp:taxon-name-part taxon-name-part-type="family">Cyperaceae</tp:taxon-name-part></tp:taxon-name>) in Europe 1. Accepted Names, Hybrids, Synonyms, Distribution, Chromosome Numbers, 3<sup>rd</sup> edn. Margraf Publishers, Weikersheim, 808 pp.</mixed-citation></ref></ref-list></tp:taxon-treatment>
