# Supplementary material for: Lectotypification of ten names of Carex hybrids (Cyperaceae), with notes on their morphology, habitat, and distribution
Source: PhytoKeys. 2026 Mar 24;272:53–69. doi: 10.3897/phytokeys.272.189738 (PMC13040260; doi:10.3897/phytokeys.272.189738)
Supplement: XML Treatment for Carex × gerhardtii [file phytokeys.272.189738-treatment4.xml]

<!DOCTYPE tp:taxon-treatment
  PUBLIC "-//TaxonX//DTD Taxonomic Treatment Publishing DTD v0 20100105//EN" "tax-treatment-NSO.dtd">
<tp:taxon-treatment xmlns:tp="http://www.plazi.org/taxpub"><tp:treatment-meta><kwd-group><label>Taxon classification</label><kwd>
              <named-content content-type="kingdom">Plantae</named-content>
            </kwd><kwd>
              <named-content content-type="order">Poales</named-content>
            </kwd><kwd>
              <named-content content-type="family">Cyperaceae</named-content>
            </kwd></kwd-group><mixed-citation publication-type="journal"><person-group><name><surname>Więcław</surname><given-names>Helena</given-names></name><name><surname>Koopman</surname><given-names>Jacob</given-names></name></person-group><article-title>Lectotypification of ten names of <italic><tp:taxon-name><tp:taxon-name-part taxon-name-part-type="genus" reg="Carex">Carex</tp:taxon-name-part></tp:taxon-name></italic> hybrids (<tp:taxon-name><tp:taxon-name-part taxon-name-part-type="family" reg="Cyperaceae">Cyperaceae</tp:taxon-name-part></tp:taxon-name>), with notes on their morphology, habitat, and distribution</article-title><source>PhytoKeys</source><day>24</day><month>03</month><year>2026</year><volume>272</volume><fpage>53</fpage><lpage>69</lpage><pub-id pub-id-type="doi">10.3897/phytokeys.272.189738</pub-id></mixed-citation></tp:treatment-meta><tp:nomenclature><tp:taxon-name><object-id xmlns:xlink="http://www.w3.org/1999/xlink" content-type="arpha" xlink:type="simple">CEF54AFC-9800-5E49-A2FA-A64CAF8FC703</object-id>
                		<tp:taxon-name-part taxon-name-part-type="genus" reg="Carex">Carex</tp:taxon-name-part> <tp:taxon-name-part taxon-name-part-type="hybrid-sign">×</tp:taxon-name-part> <tp:taxon-name-part taxon-name-part-type="species" reg="gerhardtii">gerhardtii</tp:taxon-name-part>
                	</tp:taxon-name><tp:taxon-authority>Figert, Deutsche Bot. Monatsschr. 4: 153 (1886) [C. echinata × C. remota]</tp:taxon-authority><tp:nomenclature-citation-list><tp:nomenclature-citation><tp:taxon-name><tp:taxon-name-part taxon-name-part-type="genus" reg="Vignea"/> <tp:taxon-name-part taxon-name-part-type="hybrid-sign"/> <tp:taxon-name-part taxon-name-part-type="species" reg="gerhardtii"/></tp:taxon-name><comment> ≡ <tp:taxon-name><tp:taxon-name-part taxon-name-part-type="genus" reg="Vignea">Vignea</tp:taxon-name-part> <tp:taxon-name-part taxon-name-part-type="hybrid-sign">×</tp:taxon-name-part> <tp:taxon-name-part taxon-name-part-type="species" reg="gerhardtii">gerhardtii</tp:taxon-name-part></tp:taxon-name> (Figert) Soják in Čas. Nár. Mus., Odd. Přír. 148: 195 (1979, publ. 1980).</comment></tp:nomenclature-citation><tp:nomenclature-citation><tp:taxon-name><tp:taxon-name-part taxon-name-part-type="genus" reg="Carex"/> <tp:taxon-name-part taxon-name-part-type="hybrid-sign"/> <tp:taxon-name-part taxon-name-part-type="species" reg="vierhapperi"/></tp:taxon-name><comment> = <tp:taxon-name><tp:taxon-name-part taxon-name-part-type="genus" reg="Carex">Carex</tp:taxon-name-part> <tp:taxon-name-part taxon-name-part-type="hybrid-sign">×</tp:taxon-name-part> <tp:taxon-name-part taxon-name-part-type="species" reg="vierhapperi">vierhapperi</tp:taxon-name-part></tp:taxon-name> Beck, in Ber. Deutsch. Bot. Ges. 4: CCIX (1887).</comment></tp:nomenclature-citation></tp:nomenclature-citation-list></tp:nomenclature><tp:treatment-sec sec-type="Lectotype designated here"><title>Lectotype designated here.</title><p>Poland. Schlesien. Lüben: Klaptau. 26/5/1885. 3/6/1886. Leg. E. Figert (WRSL barcode WR SS 068846; isolectotype: WA barcode WA0000011112) (Fig. <xref ref-type="fig" rid="F3">3</xref>).</p><fig id="F3" position="float" orientation="portrait"><object-id xmlns:xlink="http://www.w3.org/1999/xlink" content-type="doi" xlink:type="simple">10.3897/phytokeys.272.189738.figure3</object-id><object-id xmlns:xlink="http://www.w3.org/1999/xlink" content-type="arpha" xlink:type="simple">2A08F3A7-81D8-564B-BC6B-627AC2F21834</object-id><label>Figure 3.</label><caption><p>The lectotype of <italic><tp:taxon-name><tp:taxon-name-part taxon-name-part-type="genus" reg="Carex">Carex</tp:taxon-name-part> <tp:taxon-name-part taxon-name-part-type="hybrid-sign">×</tp:taxon-name-part> <tp:taxon-name-part taxon-name-part-type="species" reg="gerhardtii">gerhardtii</tp:taxon-name-part></tp:taxon-name></italic> Figert (WRSL barcode WR SS 068846). Image used with permission from the Herbarium WRSL, Museum of Natural History, University of Wrocław, Poland.</p></caption><graphic xmlns:xlink="http://www.w3.org/1999/xlink" xlink:href="phytokeys-272-053_article-189738__-g003.jpg" id="oo_1568913.jpg" position="float" orientation="portrait" xlink:type="simple"><uri content-type="original_file" xlink:type="simple">https://binary.pensoft.net/fig/1568913</uri></graphic></fig></tp:treatment-sec><tp:treatment-sec sec-type="Note"><title>Note.</title><p>Figert gave on the label two dates, 26 May 1885 and 3 June 1886. In the protologue is given “von mir entdeckt am 26. Mai 1885” [discovered by me on 26 May 1885]. The protologue was written in October 1886, so, obviously Figert visited the site again on 3 June 1886.</p></tp:treatment-sec><tp:treatment-sec sec-type="Morphology"><title>Morphology.</title><p>This hybrid exhibits a mosaic of parental and intermediate characters. It grows caespitose, like both parental species. The inflorescence is 3–5 cm long, with 5–7 obovoid, bisexual spikes (female at the top, male below); the lowest two spikes are somewhat distant and either entirely female or with a few male flowers at the base. The long lowest bract is inherited from <italic><tp:taxon-name><tp:taxon-name-part taxon-name-part-type="genus" reg="Carex">C.</tp:taxon-name-part> <tp:taxon-name-part taxon-name-part-type="species" reg="remota">remota</tp:taxon-name-part></tp:taxon-name></italic>, the toothed beak of the utricle from <italic><tp:taxon-name><tp:taxon-name-part taxon-name-part-type="genus" reg="Carex">C.</tp:taxon-name-part> <tp:taxon-name-part taxon-name-part-type="species" reg="echinata">echinata</tp:taxon-name-part></tp:taxon-name></italic>. The utricles are empty, <italic>ca</italic> 3 mm long, green, glabrous, oblong-ovoid, with a bifid, serrated beak.</p></tp:treatment-sec><tp:treatment-sec sec-type="Habitat"><title>Habitat.</title><p>Wetlands, usually in swamp forests.</p></tp:treatment-sec><tp:treatment-sec sec-type="Distribution"><title>Distribution.</title><p>It is known from Austria, Germany, Italy, Poland, and Central European Russia (<xref ref-type="bibr" rid="B19">Koopman 2022</xref>).</p></tp:treatment-sec><ref-list><ref id="B19"><mixed-citation xmlns:xlink="http://www.w3.org/1999/xlink" xlink:type="simple">Koopman J (2022) <italic><tp:taxon-name><tp:taxon-name-part taxon-name-part-type="genus">Carex</tp:taxon-name-part></tp:taxon-name></italic> Europaea. The Genus <italic><tp:taxon-name><tp:taxon-name-part taxon-name-part-type="genus">Carex</tp:taxon-name-part></tp:taxon-name></italic> L. (<tp:taxon-name><tp:taxon-name-part taxon-name-part-type="family">Cyperaceae</tp:taxon-name-part></tp:taxon-name>) in Europe 1. Accepted Names, Hybrids, Synonyms, Distribution, Chromosome Numbers, 3<sup>rd</sup> edn. Margraf Publishers, Weikersheim, 808 pp.</mixed-citation></ref></ref-list></tp:taxon-treatment>
