# Supplementary material for: Lectotypification of ten names of Carex hybrids (Cyperaceae), with notes on their morphology, habitat, and distribution
Source: PhytoKeys. 2026 Mar 24;272:53–69. doi: 10.3897/phytokeys.272.189738 (PMC13040260; doi:10.3897/phytokeys.272.189738)
Supplement: XML Treatment for Carex × limnogena [file phytokeys.272.189738-treatment5.xml]

<!DOCTYPE tp:taxon-treatment
  PUBLIC "-//TaxonX//DTD Taxonomic Treatment Publishing DTD v0 20100105//EN" "tax-treatment-NSO.dtd">
<tp:taxon-treatment xmlns:tp="http://www.plazi.org/taxpub"><tp:treatment-meta><kwd-group><label>Taxon classification</label><kwd>
              <named-content content-type="kingdom">Plantae</named-content>
            </kwd><kwd>
              <named-content content-type="order">Poales</named-content>
            </kwd><kwd>
              <named-content content-type="family">Cyperaceae</named-content>
            </kwd></kwd-group><mixed-citation publication-type="journal"><person-group><name><surname>Więcław</surname><given-names>Helena</given-names></name><name><surname>Koopman</surname><given-names>Jacob</given-names></name></person-group><article-title>Lectotypification of ten names of <italic><tp:taxon-name><tp:taxon-name-part taxon-name-part-type="genus" reg="Carex">Carex</tp:taxon-name-part></tp:taxon-name></italic> hybrids (<tp:taxon-name><tp:taxon-name-part taxon-name-part-type="family" reg="Cyperaceae">Cyperaceae</tp:taxon-name-part></tp:taxon-name>), with notes on their morphology, habitat, and distribution</article-title><source>PhytoKeys</source><day>24</day><month>03</month><year>2026</year><volume>272</volume><fpage>53</fpage><lpage>69</lpage><pub-id pub-id-type="doi">10.3897/phytokeys.272.189738</pub-id></mixed-citation></tp:treatment-meta><tp:nomenclature><tp:taxon-name><object-id xmlns:xlink="http://www.w3.org/1999/xlink" content-type="arpha" xlink:type="simple">9ABD9270-9363-52C7-A94F-01FE497D91FC</object-id>
                		<tp:taxon-name-part taxon-name-part-type="genus" reg="Carex">Carex</tp:taxon-name-part> <tp:taxon-name-part taxon-name-part-type="hybrid-sign">×</tp:taxon-name-part> <tp:taxon-name-part taxon-name-part-type="species" reg="limnogena">limnogena</tp:taxon-name-part>
                	</tp:taxon-name><tp:taxon-authority>Appel, Deutsche Bot. Monatsschr. 10: 168 (1892) [C. appropinquata × C. diandra]</tp:taxon-authority><tp:nomenclature-citation-list><tp:nomenclature-citation><tp:taxon-name><tp:taxon-name-part taxon-name-part-type="genus" reg="Vignea"/> <tp:taxon-name-part taxon-name-part-type="hybrid-sign"/> <tp:taxon-name-part taxon-name-part-type="species" reg="limnogena"/></tp:taxon-name><comment> ≡ <tp:taxon-name><tp:taxon-name-part taxon-name-part-type="genus" reg="Vignea">Vignea</tp:taxon-name-part> <tp:taxon-name-part taxon-name-part-type="hybrid-sign">×</tp:taxon-name-part> <tp:taxon-name-part taxon-name-part-type="species" reg="limnogena">limnogena</tp:taxon-name-part></tp:taxon-name> (Appel) Soják, Cas. Nár. Mus., Odd. Prír. 148: 196 (1979, publ. 1980).</comment></tp:nomenclature-citation><tp:nomenclature-citation><tp:taxon-name><tp:taxon-name-part taxon-name-part-type="genus" reg="Carex"/> <tp:taxon-name-part taxon-name-part-type="hybrid-sign"/> <tp:taxon-name-part taxon-name-part-type="species" reg="limnogena"/></tp:taxon-name><comment> = <tp:taxon-name><tp:taxon-name-part taxon-name-part-type="genus" reg="Carex">Carex</tp:taxon-name-part> <tp:taxon-name-part taxon-name-part-type="hybrid-sign">×</tp:taxon-name-part> <tp:taxon-name-part taxon-name-part-type="species" reg="limnogena">limnogena</tp:taxon-name-part></tp:taxon-name> f. <italic>superdiandra</italic> Junge, Verh. Naturwiss. Vereins Hamburg, ser. 3, 12: 5 (1904).</comment></tp:nomenclature-citation><tp:nomenclature-citation><tp:taxon-name><tp:taxon-name-part taxon-name-part-type="genus" reg="Carex"/> <tp:taxon-name-part taxon-name-part-type="hybrid-sign"/> <tp:taxon-name-part taxon-name-part-type="species" reg="limnogena"/></tp:taxon-name><comment> = <tp:taxon-name><tp:taxon-name-part taxon-name-part-type="genus" reg="Carex">Carex</tp:taxon-name-part> <tp:taxon-name-part taxon-name-part-type="hybrid-sign">×</tp:taxon-name-part> <tp:taxon-name-part taxon-name-part-type="species" reg="limnogena">limnogena</tp:taxon-name-part></tp:taxon-name> f. <italic>superparadoxa</italic> Junge, Verh. Naturwiss. Vereins Hamburg, ser. 3, 12: 5 (1904).</comment></tp:nomenclature-citation></tp:nomenclature-citation-list></tp:nomenclature><tp:treatment-sec sec-type="Lectotype designated here"><title>Lectotype designated here.</title><p>Poland. A. Callier, Flora <tp:taxon-name><tp:taxon-name-part taxon-name-part-type="genus" reg="Carex"/><tp:taxon-name-part taxon-name-part-type="species">silesiaca</tp:taxon-name-part></tp:taxon-name> exsiccata Nr 111. Liegnitz: am “kleinen Grundsee” bei Arnsdorf. 19.6.1889. Leg. E. Figert (B barcode B 10 1334926; isolectotypes: C barcode C.505254; WA barcode WA0000011030 barcode WA0000011031) (for image see JACQ Virtual Herbaria; available on <ext-link xmlns:xlink="http://www.w3.org/1999/xlink" xlink:href="http://herbarium.bgbm.org/object/B101334926" ext-link-type="uri" xlink:type="simple">http://herbarium.bgbm.org/object/B101334926</ext-link>).</p></tp:treatment-sec><tp:treatment-sec sec-type="Note"><title>Note.</title><p>Appel (in <xref ref-type="bibr" rid="B1">Callier 1892</xref>) referred in the protologue to a herbarium sheet with material collected by Figert, but he erroneously gave a reference to “Resultate der Durchforschung der schlesischen Phanerogamenflora im Jahre 1888”, where this hybrid is not listed (see <xref ref-type="bibr" rid="B6">Fiek and Pax 1888</xref>). The first mention of this hybrid, as <italic><tp:taxon-name><tp:taxon-name-part taxon-name-part-type="genus" reg="Carex">C.</tp:taxon-name-part> <tp:taxon-name-part taxon-name-part-type="species" reg="paradoxa">paradoxa</tp:taxon-name-part> <tp:taxon-name-part taxon-name-part-type="hybrid-sign">×</tp:taxon-name-part> <tp:taxon-name-part taxon-name-part-type="species" reg="teretiuscula">teretiuscula</tp:taxon-name-part></tp:taxon-name></italic> Figert, collected in Arnsdorf (now Miłkowice in Poland) near Liegnitz (Legnica) is in <xref ref-type="bibr" rid="B5">Fiek (1889)</xref>.</p></tp:treatment-sec><tp:treatment-sec sec-type="Morphology"><title>Morphology.</title><p>This hybrid is morphologically intermediate between the parents. It is caespitose, less dense than in <italic><tp:taxon-name><tp:taxon-name-part taxon-name-part-type="genus" reg="Carex">C.</tp:taxon-name-part> <tp:taxon-name-part taxon-name-part-type="species" reg="appropinquata">appropinquata</tp:taxon-name-part></tp:taxon-name></italic>, but denser than in <italic><tp:taxon-name><tp:taxon-name-part taxon-name-part-type="genus" reg="Carex">C.</tp:taxon-name-part> <tp:taxon-name-part taxon-name-part-type="species" reg="diandra">diandra</tp:taxon-name-part></tp:taxon-name></italic>. The leaves are very narrow (<italic>ca</italic> 2 mm wide) and shorter than the flowering stems. The inflorescence is about 4 cm long with bisexual spikes (male at the top and female below). The utricles are empty, <italic>ca</italic> 3 mm long, dull green-brown, glabrous, unveined, gradually tapering into a short beak.</p></tp:treatment-sec><tp:treatment-sec sec-type="Habitat"><title>Habitat.</title><p>Wetlands, wet forests in river valleys.</p></tp:treatment-sec><tp:treatment-sec sec-type="Distribution"><title>Distribution.</title><p>This hybrid is known from Austria, Belarus, Czech Republic, Denmark, Finland, France, Germany, Italy, Northwest European Russia, Sweden (<xref ref-type="bibr" rid="B19">Koopman 2022</xref>) and Poland (<xref ref-type="bibr" rid="B5">Fiek 1889</xref>).</p></tp:treatment-sec><ref-list><ref id="B1"><mixed-citation xmlns:xlink="http://www.w3.org/1999/xlink" xlink:type="simple">Callier A (1892) Flora <tp:taxon-name><tp:taxon-name-part taxon-name-part-type="genus"/><tp:taxon-name-part taxon-name-part-type="species">silesiaca</tp:taxon-name-part></tp:taxon-name> exsiccata. Deutsche Botanische Monatsschrift 9–12: 161–195.</mixed-citation></ref><ref id="B6"><mixed-citation xmlns:xlink="http://www.w3.org/1999/xlink" xlink:type="simple">Fiek E, Pax F (1888) Resultate der Durchforschung der schlesischen Phanerogamenflora in Jahre 1888. Jahres-Bericht der Schlesischen Gesellschaft für Vaterländische Cultur 66: 174–206.</mixed-citation></ref><ref id="B5"><mixed-citation xmlns:xlink="http://www.w3.org/1999/xlink" xlink:type="simple">Fiek E (1889) Resultate der Durchforschung der schlesischen Phanerogamenflora in Jahre 1889. Jahres-Bericht der Schlesischen Gesellschaft für Vaterländische Cultur 67: 161–188.</mixed-citation></ref><ref id="B19"><mixed-citation xmlns:xlink="http://www.w3.org/1999/xlink" xlink:type="simple">Koopman J (2022) <italic><tp:taxon-name><tp:taxon-name-part taxon-name-part-type="genus">Carex</tp:taxon-name-part></tp:taxon-name></italic> Europaea. The Genus <italic><tp:taxon-name><tp:taxon-name-part taxon-name-part-type="genus">Carex</tp:taxon-name-part></tp:taxon-name></italic> L. (<tp:taxon-name><tp:taxon-name-part taxon-name-part-type="family">Cyperaceae</tp:taxon-name-part></tp:taxon-name>) in Europe 1. Accepted Names, Hybrids, Synonyms, Distribution, Chromosome Numbers, 3<sup>rd</sup> edn. Margraf Publishers, Weikersheim, 808 pp.</mixed-citation></ref></ref-list></tp:taxon-treatment>
