# Supplementary material for: Lectotypification of ten names of Carex hybrids (Cyperaceae), with notes on their morphology, habitat, and distribution
Source: PhytoKeys. 2026 Mar 24;272:53–69. doi: 10.3897/phytokeys.272.189738 (PMC13040260; doi:10.3897/phytokeys.272.189738)
Supplement: XML Treatment for Carex × prahliana [file phytokeys.272.189738-treatment6.xml]

<!DOCTYPE tp:taxon-treatment
  PUBLIC "-//TaxonX//DTD Taxonomic Treatment Publishing DTD v0 20100105//EN" "tax-treatment-NSO.dtd">
<tp:taxon-treatment xmlns:tp="http://www.plazi.org/taxpub"><tp:treatment-meta><kwd-group><label>Taxon classification</label><kwd>
              <named-content content-type="kingdom">Plantae</named-content>
            </kwd><kwd>
              <named-content content-type="order">Poales</named-content>
            </kwd><kwd>
              <named-content content-type="family">Cyperaceae</named-content>
            </kwd></kwd-group><mixed-citation publication-type="journal"><person-group><name><surname>Więcław</surname><given-names>Helena</given-names></name><name><surname>Koopman</surname><given-names>Jacob</given-names></name></person-group><article-title>Lectotypification of ten names of <italic><tp:taxon-name><tp:taxon-name-part taxon-name-part-type="genus" reg="Carex">Carex</tp:taxon-name-part></tp:taxon-name></italic> hybrids (<tp:taxon-name><tp:taxon-name-part taxon-name-part-type="family" reg="Cyperaceae">Cyperaceae</tp:taxon-name-part></tp:taxon-name>), with notes on their morphology, habitat, and distribution</article-title><source>PhytoKeys</source><day>24</day><month>03</month><year>2026</year><volume>272</volume><fpage>53</fpage><lpage>69</lpage><pub-id pub-id-type="doi">10.3897/phytokeys.272.189738</pub-id></mixed-citation></tp:treatment-meta><tp:nomenclature><tp:taxon-name><object-id xmlns:xlink="http://www.w3.org/1999/xlink" content-type="arpha" xlink:type="simple">5C908C03-AE52-5F3C-BC28-56D1E4EC6429</object-id>
                		<tp:taxon-name-part taxon-name-part-type="genus" reg="Carex">Carex</tp:taxon-name-part> <tp:taxon-name-part taxon-name-part-type="hybrid-sign">×</tp:taxon-name-part> <tp:taxon-name-part taxon-name-part-type="species" reg="prahliana">prahliana</tp:taxon-name-part>
                	</tp:taxon-name><tp:taxon-authority>Junge, Verh. Naturwiss. Vereins Hamburg, ser. 3, 14: 118 (1906) [C. lasiocarpa × C. rostrata]</tp:taxon-authority></tp:nomenclature><tp:treatment-sec sec-type="Lectotype designated here"><title>Lectotype designated here.</title><p>Poland. Flora von Schlesien. Liegnitz: Reisicht im Torfstich, unter d. Stammeltern l.cl., 2/7/1898. Leg. E. Figert (B barcode B 10 0525209; isolectotypes: B barcode B 10 0525210, GLM barcode GLM-P-0109021) (Fig. <xref ref-type="fig" rid="F4">4</xref>).</p><fig id="F4" position="float" orientation="portrait"><object-id xmlns:xlink="http://www.w3.org/1999/xlink" content-type="doi" xlink:type="simple">10.3897/phytokeys.272.189738.figure4</object-id><object-id xmlns:xlink="http://www.w3.org/1999/xlink" content-type="arpha" xlink:type="simple">C32B5ABA-71D8-51F6-8286-B76306EEB61E</object-id><label>Figure 4.</label><caption><p>The lectotype of <italic><tp:taxon-name><tp:taxon-name-part taxon-name-part-type="genus" reg="Carex">C.</tp:taxon-name-part> <tp:taxon-name-part taxon-name-part-type="hybrid-sign">×</tp:taxon-name-part> <tp:taxon-name-part taxon-name-part-type="species" reg="prahliana">prahliana</tp:taxon-name-part></tp:taxon-name></italic> (B barcode B 10 0525209). Image used with permission from the Herbarium B, Botanic Garden and Botanical Museum Berlin, Germany.</p></caption><graphic xmlns:xlink="http://www.w3.org/1999/xlink" xlink:href="phytokeys-272-053_article-189738__-g004.jpg" id="oo_1568914.jpg" position="float" orientation="portrait" xlink:type="simple"><uri content-type="original_file" xlink:type="simple">https://binary.pensoft.net/fig/1568914</uri></graphic></fig></tp:treatment-sec><tp:treatment-sec sec-type="Note"><title>Note.</title><p><xref ref-type="bibr" rid="B18">Junge (1906)</xref> referred in the protologue to <xref ref-type="bibr" rid="B10">Figert (1898)</xref> who discovered this hybrid as <italic><tp:taxon-name><tp:taxon-name-part taxon-name-part-type="genus" reg="Carex">C.</tp:taxon-name-part> <tp:taxon-name-part taxon-name-part-type="species" reg="rostrata">rostrata</tp:taxon-name-part> <tp:taxon-name-part taxon-name-part-type="hybrid-sign">×</tp:taxon-name-part> <tp:taxon-name-part taxon-name-part-type="species" reg="filiformis">filiformis</tp:taxon-name-part></tp:taxon-name></italic> near Reisicht (now Rokitki in Poland), NW of Liegnitz (Legnica).</p></tp:treatment-sec><tp:treatment-sec sec-type="Morphology"><title>Morphology.</title><p>This rhizomatous hybrid has narrow leaves, usually 2–4 mm wide. The stomata are located on both sides of the leaves (amphistomous). Inflorescence <italic>ca</italic> 14 cm long with 2–3 male spikes and 1–2(–3) female spikes. The lowest bract is longer than the inflorescence. The utricles are green-brown, hairy, veined, 3.5–4.5 mm long, abruptly contracted into a <italic>ca</italic> 1 mm long bifid beak. According to <xref ref-type="bibr" rid="B30">Řepka and Řepka (2025)</xref> the utricles of <italic><tp:taxon-name><tp:taxon-name-part taxon-name-part-type="genus" reg="Carex">C.</tp:taxon-name-part> <tp:taxon-name-part taxon-name-part-type="hybrid-sign">×</tp:taxon-name-part> <tp:taxon-name-part taxon-name-part-type="species" reg="prahliana">prahliana</tp:taxon-name-part></tp:taxon-name></italic> can be partially fertile.</p></tp:treatment-sec><tp:treatment-sec sec-type="Habitat"><title>Habitat.</title><p>Bogs, marshes, swamps, wet forests.</p></tp:treatment-sec><tp:treatment-sec sec-type="Distribution"><title>Distribution.</title><p>This hybrid is known from Finland, France, Germany, Norway, Poland, Northwest European Russia, and Sweden (<xref ref-type="bibr" rid="B19">Koopman 2022</xref>). Recently, it has also been found in the Netherlands (<xref ref-type="bibr" rid="B21">Koopman et al. 2025</xref>) and in the Czech Republic (<xref ref-type="bibr" rid="B30">Řepka and Řepka 2025</xref>).</p></tp:treatment-sec><ref-list><ref id="B18"><mixed-citation xmlns:xlink="http://www.w3.org/1999/xlink" xlink:type="simple">Junge P (1906) In Schleswig-Holstein beobachtete Formen und Hybriden der Gattung <italic><tp:taxon-name><tp:taxon-name-part taxon-name-part-type="genus">Carex</tp:taxon-name-part></tp:taxon-name></italic>. Verh. Naturwiss. Vereins Hamburg 14: 93–119.</mixed-citation></ref><ref id="B10"><mixed-citation xmlns:xlink="http://www.w3.org/1999/xlink" xlink:type="simple">Figert E (1898) Botanische Mitteilungen aus Schlesien. Allgemeine botanische Zeitschrift für Systematik, Floristik, Pflanzengeographie etc. 4: 155–157.</mixed-citation></ref><ref id="B30"><mixed-citation xmlns:xlink="http://www.w3.org/1999/xlink" xlink:type="simple">Řepka R, Řepka J (2025) The third addition to the sedge flora (<italic><tp:taxon-name><tp:taxon-name-part taxon-name-part-type="genus">Carex</tp:taxon-name-part></tp:taxon-name></italic>, <tp:taxon-name><tp:taxon-name-part taxon-name-part-type="family">Cyperaceae</tp:taxon-name-part></tp:taxon-name>) of the Czech Republic. Acta Universitatis Agriculturae et silviculturae Mendelianae Brunensos 73(2): 105–115. <ext-link xlink:href="10.11118/actaun.2025.008" ext-link-type="doi" xlink:type="simple">https://doi.org/10.11118/actaun.2025.008</ext-link></mixed-citation></ref><ref id="B19"><mixed-citation xmlns:xlink="http://www.w3.org/1999/xlink" xlink:type="simple">Koopman J (2022) <italic><tp:taxon-name><tp:taxon-name-part taxon-name-part-type="genus">Carex</tp:taxon-name-part></tp:taxon-name></italic> Europaea. The Genus <italic><tp:taxon-name><tp:taxon-name-part taxon-name-part-type="genus">Carex</tp:taxon-name-part></tp:taxon-name></italic> L. (<tp:taxon-name><tp:taxon-name-part taxon-name-part-type="family">Cyperaceae</tp:taxon-name-part></tp:taxon-name>) in Europe 1. Accepted Names, Hybrids, Synonyms, Distribution, Chromosome Numbers, 3<sup>rd</sup> edn. Margraf Publishers, Weikersheim, 808 pp.</mixed-citation></ref><ref id="B21"><mixed-citation xmlns:xlink="http://www.w3.org/1999/xlink" xlink:type="simple">Koopman J, Fokkema F, Waltje H (2025) Twee nieuwe <italic><tp:taxon-name><tp:taxon-name-part taxon-name-part-type="genus">Carex</tp:taxon-name-part></tp:taxon-name></italic>-hybriden in Nederland: <italic><tp:taxon-name><tp:taxon-name-part taxon-name-part-type="genus">Carex</tp:taxon-name-part> <tp:taxon-name-part taxon-name-part-type="hybrid-sign">×</tp:taxon-name-part> <tp:taxon-name-part taxon-name-part-type="species">prahliana</tp:taxon-name-part></tp:taxon-name></italic> en <italic><tp:taxon-name><tp:taxon-name-part taxon-name-part-type="genus">C.</tp:taxon-name-part> <tp:taxon-name-part taxon-name-part-type="hybrid-sign">×</tp:taxon-name-part> <tp:taxon-name-part taxon-name-part-type="species">rotae</tp:taxon-name-part></tp:taxon-name></italic> (<tp:taxon-name><tp:taxon-name-part taxon-name-part-type="family">Cyperaceae</tp:taxon-name-part></tp:taxon-name>). Gorteria 47: 52–54.</mixed-citation></ref></ref-list></tp:taxon-treatment>
