# Supplementary material for: Lectotypification of ten names of Carex hybrids (Cyperaceae), with notes on their morphology, habitat, and distribution
Source: PhytoKeys. 2026 Mar 24;272:53–69. doi: 10.3897/phytokeys.272.189738 (PMC13040260; doi:10.3897/phytokeys.272.189738)
Supplement: XML Treatment for Carex × silesiaca [file phytokeys.272.189738-treatment8.xml]

<!DOCTYPE tp:taxon-treatment
  PUBLIC "-//TaxonX//DTD Taxonomic Treatment Publishing DTD v0 20100105//EN" "tax-treatment-NSO.dtd">
<tp:taxon-treatment xmlns:tp="http://www.plazi.org/taxpub"><tp:treatment-meta><kwd-group><label>Taxon classification</label><kwd>
              <named-content content-type="kingdom">Plantae</named-content>
            </kwd><kwd>
              <named-content content-type="order">Poales</named-content>
            </kwd><kwd>
              <named-content content-type="family">Cyperaceae</named-content>
            </kwd></kwd-group><mixed-citation publication-type="journal"><person-group><name><surname>Więcław</surname><given-names>Helena</given-names></name><name><surname>Koopman</surname><given-names>Jacob</given-names></name></person-group><article-title>Lectotypification of ten names of <italic><tp:taxon-name><tp:taxon-name-part taxon-name-part-type="genus" reg="Carex">Carex</tp:taxon-name-part></tp:taxon-name></italic> hybrids (<tp:taxon-name><tp:taxon-name-part taxon-name-part-type="family" reg="Cyperaceae">Cyperaceae</tp:taxon-name-part></tp:taxon-name>), with notes on their morphology, habitat, and distribution</article-title><source>PhytoKeys</source><day>24</day><month>03</month><year>2026</year><volume>272</volume><fpage>53</fpage><lpage>69</lpage><pub-id pub-id-type="doi">10.3897/phytokeys.272.189738</pub-id></mixed-citation></tp:treatment-meta><tp:nomenclature><tp:taxon-name><object-id xmlns:xlink="http://www.w3.org/1999/xlink" content-type="arpha" xlink:type="simple">14EE94F6-3C62-5154-BFA4-B8E0052C07A3</object-id>
                		<tp:taxon-name-part taxon-name-part-type="genus" reg="Carex">Carex</tp:taxon-name-part> <tp:taxon-name-part taxon-name-part-type="hybrid-sign">×</tp:taxon-name-part> <tp:taxon-name-part taxon-name-part-type="species" reg="silesiaca">silesiaca</tp:taxon-name-part>
                	</tp:taxon-name><tp:taxon-authority>Figert, Deutsche Bot. Monatsschr. 6: 146 (1888) [C. canescens × C. paniculata]</tp:taxon-authority></tp:nomenclature><tp:treatment-sec sec-type="Lectotype designated here"><title>Lectotype designated here.</title><p>Poland. A. Callier, Flora <tp:taxon-name><tp:taxon-name-part taxon-name-part-type="genus" reg="Carex"/><tp:taxon-name-part taxon-name-part-type="species">silesiaca</tp:taxon-name-part></tp:taxon-name> exiccata Nr 112. Lüben: Feuchter Laubwald bei Krummlinde.16.6.888. Leg. E. Figert (WRSL barcode WR SS 068839) (Fig. <xref ref-type="fig" rid="F6">6</xref>).</p><fig id="F6" position="float" orientation="portrait"><object-id xmlns:xlink="http://www.w3.org/1999/xlink" content-type="doi" xlink:type="simple">10.3897/phytokeys.272.189738.figure6</object-id><object-id xmlns:xlink="http://www.w3.org/1999/xlink" content-type="arpha" xlink:type="simple">D4FC3160-D1C0-5533-9633-6749B46244E9</object-id><label>Figure 6.</label><caption><p>The lectotype of <italic><tp:taxon-name><tp:taxon-name-part taxon-name-part-type="genus" reg="Carex">Carex</tp:taxon-name-part> <tp:taxon-name-part taxon-name-part-type="hybrid-sign">×</tp:taxon-name-part> <tp:taxon-name-part taxon-name-part-type="species" reg="silesiaca">silesiaca</tp:taxon-name-part></tp:taxon-name></italic> Figert (WRSL barcode WR SS 068839). Image used with permission from the Herbarium WRSL, Museum of Natural History, University of Wrocław, Poland.</p></caption><graphic xmlns:xlink="http://www.w3.org/1999/xlink" xlink:href="phytokeys-272-053_article-189738__-g006.jpg" id="oo_1568916.jpg" position="float" orientation="portrait" xlink:type="simple"><uri content-type="original_file" xlink:type="simple">https://binary.pensoft.net/fig/1568916</uri></graphic></fig></tp:treatment-sec><tp:treatment-sec sec-type="Note"><title>Note.</title><p><xref ref-type="bibr" rid="B8">Figert (1888)</xref> found this hybrid in the wood near Raszówka (Krummlinde, Kr. Lüben), in Dolnośląskie prov. (Silesia) in Poland and named it <italic><tp:taxon-name><tp:taxon-name-part taxon-name-part-type="genus" reg="Carex">Carex</tp:taxon-name-part> <tp:taxon-name-part taxon-name-part-type="hybrid-sign">×</tp:taxon-name-part> <tp:taxon-name-part taxon-name-part-type="species" reg="silesiaca">silesiaca</tp:taxon-name-part></tp:taxon-name></italic> (as <italic><tp:taxon-name><tp:taxon-name-part taxon-name-part-type="genus" reg="Carex">Carex</tp:taxon-name-part></tp:taxon-name> Silesiaca</italic>). This name, however, is only a synonym of the previously validly described <italic><tp:taxon-name><tp:taxon-name-part taxon-name-part-type="genus" reg="Carex">Carex</tp:taxon-name-part> <tp:taxon-name-part taxon-name-part-type="hybrid-sign">×</tp:taxon-name-part> <tp:taxon-name-part taxon-name-part-type="species" reg="ludibunda">ludibunda</tp:taxon-name-part></tp:taxon-name></italic> J.Gay (<xref ref-type="bibr" rid="B12">Gay 1838</xref>).</p></tp:treatment-sec><tp:treatment-sec sec-type="Morphology"><title>Morphology.</title><p>This caespitose hybrid is closer to <italic><tp:taxon-name><tp:taxon-name-part taxon-name-part-type="genus" reg="Carex">C.</tp:taxon-name-part> <tp:taxon-name-part taxon-name-part-type="species" reg="canescens">canescens</tp:taxon-name-part></tp:taxon-name></italic>, especially in its medium to small stature (<xref ref-type="bibr" rid="B17">Jermy et al. 2007</xref>). It differs from <italic><tp:taxon-name><tp:taxon-name-part taxon-name-part-type="genus" reg="Carex">C.</tp:taxon-name-part> <tp:taxon-name-part taxon-name-part-type="species" reg="canescens">canescens</tp:taxon-name-part></tp:taxon-name></italic> in its more tussocky habit (generally taller), with thicker and broader leaves (2.5–4 mm wide), and rounded ligule. From <italic><tp:taxon-name><tp:taxon-name-part taxon-name-part-type="genus" reg="Carex">C.</tp:taxon-name-part> <tp:taxon-name-part taxon-name-part-type="species" reg="paniculata">paniculata</tp:taxon-name-part></tp:taxon-name></italic> it can be distinguished by its smaller size, pale basal sheaths, short brown-orange inflorescence and its smaller, unwinged utricles. The inflorescence is 4–6 cm long with bisexual spikes (female flowers at the top and male at the base, like in <italic><tp:taxon-name><tp:taxon-name-part taxon-name-part-type="genus" reg="Carex">C.</tp:taxon-name-part> <tp:taxon-name-part taxon-name-part-type="species" reg="canescens">canescens</tp:taxon-name-part></tp:taxon-name></italic>). The utricles are 2.5–3 mm long, pale green, narrowly ovoid and empty, gradually tapering into a short beak.</p></tp:treatment-sec><tp:treatment-sec sec-type="Habitat"><title>Habitat.</title><p>Marshes and wet swamp forests.</p></tp:treatment-sec><tp:treatment-sec sec-type="Distribution"><title>Distribution.</title><p>This hybrid is rather widespread and known from Denmark, Finland, France, Germany, Great Britain, Italy, Netherlands, Poland, Slovakia, and Central European Russia (<xref ref-type="bibr" rid="B19">Koopman 2022</xref>).</p></tp:treatment-sec><ref-list><ref id="B8"><mixed-citation xmlns:xlink="http://www.w3.org/1999/xlink" xlink:type="simple">Figert E (1888) <italic><tp:taxon-name><tp:taxon-name-part taxon-name-part-type="genus">Carex</tp:taxon-name-part> <tp:taxon-name-part taxon-name-part-type="species">paniculata</tp:taxon-name-part><tp:taxon-name-part taxon-name-part-type="hybrid-sign">×</tp:taxon-name-part> <tp:taxon-name-part taxon-name-part-type="species">canescens</tp:taxon-name-part></tp:taxon-name></italic> n. hybr. <italic><tp:taxon-name><tp:taxon-name-part taxon-name-part-type="genus">C.</tp:taxon-name-part> <tp:taxon-name-part taxon-name-part-type="species">silesiaca</tp:taxon-name-part></tp:taxon-name></italic> m. Ein neuer <italic><tp:taxon-name><tp:taxon-name-part taxon-name-part-type="genus">Carex</tp:taxon-name-part></tp:taxon-name></italic>-Bastard in Schlesien. Deutsche Botanische Monatsschrift 6: 146–148.</mixed-citation></ref><ref id="B12"><mixed-citation xmlns:xlink="http://www.w3.org/1999/xlink" xlink:type="simple">Gay J (1838) De Caricibus Quibusdam, Suite. Annales des Sciences Naturelles; Botanique, sér. 2, 10: 355–365.</mixed-citation></ref><ref id="B17"><mixed-citation xmlns:xlink="http://www.w3.org/1999/xlink" xlink:type="simple">Jermy AC, Simpson DA, Foley MJY, Porter MS (2007) Sedges of the British Isles. Ed. 3. BSBI Handbook No. 1, Botanical Society of the British Isles, London, 554 pp.</mixed-citation></ref><ref id="B19"><mixed-citation xmlns:xlink="http://www.w3.org/1999/xlink" xlink:type="simple">Koopman J (2022) <italic><tp:taxon-name><tp:taxon-name-part taxon-name-part-type="genus">Carex</tp:taxon-name-part></tp:taxon-name></italic> Europaea. The Genus <italic><tp:taxon-name><tp:taxon-name-part taxon-name-part-type="genus">Carex</tp:taxon-name-part></tp:taxon-name></italic> L. (<tp:taxon-name><tp:taxon-name-part taxon-name-part-type="family">Cyperaceae</tp:taxon-name-part></tp:taxon-name>) in Europe 1. Accepted Names, Hybrids, Synonyms, Distribution, Chromosome Numbers, 3<sup>rd</sup> edn. Margraf Publishers, Weikersheim, 808 pp.</mixed-citation></ref></ref-list></tp:taxon-treatment>
