# Supplementary material for: Lectotypification of ten names of Carex hybrids (Cyperaceae), with notes on their morphology, habitat, and distribution
Source: PhytoKeys. 2026 Mar 24;272:53–69. doi: 10.3897/phytokeys.272.189738 (PMC13040260; doi:10.3897/phytokeys.272.189738)
Supplement: XML Treatment for Carex × wolteri [file phytokeys.272.189738-treatment10.xml]

<!DOCTYPE tp:taxon-treatment
  PUBLIC "-//TaxonX//DTD Taxonomic Treatment Publishing DTD v0 20100105//EN" "tax-treatment-NSO.dtd">
<tp:taxon-treatment xmlns:tp="http://www.plazi.org/taxpub"><tp:treatment-meta><kwd-group><label>Taxon classification</label><kwd>
              <named-content content-type="kingdom">Plantae</named-content>
            </kwd><kwd>
              <named-content content-type="order">Poales</named-content>
            </kwd><kwd>
              <named-content content-type="family">Cyperaceae</named-content>
            </kwd></kwd-group><mixed-citation publication-type="journal"><person-group><name><surname>Więcław</surname><given-names>Helena</given-names></name><name><surname>Koopman</surname><given-names>Jacob</given-names></name></person-group><article-title>Lectotypification of ten names of <italic><tp:taxon-name><tp:taxon-name-part taxon-name-part-type="genus" reg="Carex">Carex</tp:taxon-name-part></tp:taxon-name></italic> hybrids (<tp:taxon-name><tp:taxon-name-part taxon-name-part-type="family" reg="Cyperaceae">Cyperaceae</tp:taxon-name-part></tp:taxon-name>), with notes on their morphology, habitat, and distribution</article-title><source>PhytoKeys</source><day>24</day><month>03</month><year>2026</year><volume>272</volume><fpage>53</fpage><lpage>69</lpage><pub-id pub-id-type="doi">10.3897/phytokeys.272.189738</pub-id></mixed-citation></tp:treatment-meta><tp:nomenclature><tp:taxon-name><object-id xmlns:xlink="http://www.w3.org/1999/xlink" content-type="arpha" xlink:type="simple">492B8504-E5E9-5905-B498-60564A942457</object-id>
                		<tp:taxon-name-part taxon-name-part-type="genus" reg="Carex">Carex</tp:taxon-name-part> <tp:taxon-name-part taxon-name-part-type="hybrid-sign">×</tp:taxon-name-part> <tp:taxon-name-part taxon-name-part-type="species" reg="wolteri">wolteri</tp:taxon-name-part>
                	</tp:taxon-name><tp:taxon-authority>Gross, Allg. Bot. Z. Syst. 11: 23 (1905) [C. pseudocyperus × C. vesicaria]</tp:taxon-authority></tp:nomenclature><tp:treatment-sec sec-type="Lectotype designated here"><title>Lectotype designated here.</title><p>Poland. Ex herb. R. Gross. (B barcode B 10 0296538) (for image see JACQ Virtual Herbaria; available on <ext-link xmlns:xlink="http://www.w3.org/1999/xlink" xlink:href="http://herbarium.bgbm.org/object/B100296538" ext-link-type="uri" xlink:type="simple">http://herbarium.bgbm.org/object/B100296538</ext-link>).</p></tp:treatment-sec><tp:treatment-sec sec-type="Note"><title>Note.</title><p>There is no location or date given on the herbarium sheet, but according to the protologue, <xref ref-type="bibr" rid="B14">Gross (1905)</xref> found this hybrid in June 1896 near Tiegenhof (Nowy Dwór Gdański), Poland. In addition, on the label is written mh (mihi), which shows that it was Rudolf Gross who named this hybrid <italic><tp:taxon-name><tp:taxon-name-part taxon-name-part-type="genus" reg="Carex">C.</tp:taxon-name-part> <tp:taxon-name-part taxon-name-part-type="hybrid-sign">×</tp:taxon-name-part> <tp:taxon-name-part taxon-name-part-type="species" reg="wolteri">wolteri</tp:taxon-name-part></tp:taxon-name></italic> (<italic>Pseudo-cyperus</italic> × <tp:taxon-name><tp:taxon-name-part taxon-name-part-type="genus" reg="Carex"/><tp:taxon-name-part taxon-name-part-type="species">vesicaria</tp:taxon-name-part></tp:taxon-name> = <italic><tp:taxon-name><tp:taxon-name-part taxon-name-part-type="genus" reg="Carex">C.</tp:taxon-name-part> <tp:taxon-name-part taxon-name-part-type="species" reg="wolteri">wolteri</tp:taxon-name-part></tp:taxon-name></italic>).</p></tp:treatment-sec><tp:treatment-sec sec-type="Morphology"><title>Morphology.</title><p>This hybrid is more or less intermediate between its parental species. The leaves are 4–5 mm wide and have stomata on the lower surface (hypostomous), like both parents. The inflorescence is 15–20 cm long with 2–3 male spikes and 1 or 2 female spikes. <italic><tp:taxon-name><tp:taxon-name-part taxon-name-part-type="genus" reg="Carex">Carex</tp:taxon-name-part> <tp:taxon-name-part taxon-name-part-type="hybrid-sign">×</tp:taxon-name-part> <tp:taxon-name-part taxon-name-part-type="species" reg="wolteri">wolteri</tp:taxon-name-part></tp:taxon-name></italic> differs from <italic><tp:taxon-name><tp:taxon-name-part taxon-name-part-type="genus" reg="Carex">C.</tp:taxon-name-part> <tp:taxon-name-part taxon-name-part-type="species" reg="vesicaria">vesicaria</tp:taxon-name-part></tp:taxon-name></italic> by its longer female spikes, aristate and ciliate male and female glumes, shorter utricles with a deeply bifid beak. From <italic><tp:taxon-name><tp:taxon-name-part taxon-name-part-type="genus" reg="Carex">C.</tp:taxon-name-part> <tp:taxon-name-part taxon-name-part-type="species" reg="pseudocyperus">pseudocyperus</tp:taxon-name-part></tp:taxon-name></italic> it can be distinguished by its shorter lowest bracts (in the hybrid, the bracts are as long as or slightly longer than the inflorescence) and shorter, usually sessile 1 or 2 female spikes. The empty utricles are usually dull green-brown and glabrous, 4–5 mm long with a 1.5–2 mm long, deeply bifid beak.</p></tp:treatment-sec><tp:treatment-sec sec-type="Habitat"><title>Habitat.</title><p>Wetlands, river valleys, swamp forests.</p></tp:treatment-sec><tp:treatment-sec sec-type="Distribution"><title>Distribution.</title><p>This hybrid is known from Austria, Belarus, Finland, France, Germany, Italy, Norway, Poland, Northwest and Central European Russia, Slovakia, Sweden, and Switzerland (<xref ref-type="bibr" rid="B19">Koopman 2022</xref>).</p></tp:treatment-sec><ref-list><ref id="B14"><mixed-citation xmlns:xlink="http://www.w3.org/1999/xlink" xlink:type="simple">Gross R (1905) <italic>Carex pseudo-cyperus L. × vesicaria</italic> L. (R. Gross) n. hybr. = <italic><tp:taxon-name><tp:taxon-name-part taxon-name-part-type="genus">Carex</tp:taxon-name-part></tp:taxon-name> Wolteri</italic> m. Allgemeine Botanische Zeitschrift für Systematik, Floristik, Pflanzengeographie etc. 11: 23–25.</mixed-citation></ref><ref id="B19"><mixed-citation xmlns:xlink="http://www.w3.org/1999/xlink" xlink:type="simple">Koopman J (2022) <italic><tp:taxon-name><tp:taxon-name-part taxon-name-part-type="genus">Carex</tp:taxon-name-part></tp:taxon-name></italic> Europaea. The Genus <italic><tp:taxon-name><tp:taxon-name-part taxon-name-part-type="genus">Carex</tp:taxon-name-part></tp:taxon-name></italic> L. (<tp:taxon-name><tp:taxon-name-part taxon-name-part-type="family">Cyperaceae</tp:taxon-name-part></tp:taxon-name>) in Europe 1. Accepted Names, Hybrids, Synonyms, Distribution, Chromosome Numbers, 3<sup>rd</sup> edn. Margraf Publishers, Weikersheim, 808 pp.</mixed-citation></ref></ref-list></tp:taxon-treatment>
